# Supplementary material for: Machine Learning Analysis of Essential Oils from Cuban Plants: Potential Activity against Protozoa Parasites
Source: Molecules. 2022 Feb 17;27(4):1366. doi: 10.3390/molecules27041366 (PMC8878085; doi:10.3390/molecules27041366)
Supplement: Supplementary file 1 [file molecules-27-01366-s001.zip]

Archive with 1 entries (1 files):
- molecules-1536227-supplementary.pdf
